# Supplementary material for: Impact of Changes in Time Left Alone on Separation-Related Behaviour in UK Pet Dogs
Source: Animals (Basel). 2022 Feb 15;12(4):482. doi: 10.3390/ani12040482 (PMC8868415; doi:10.3390/ani12040482)
Supplement: Supplementary file 1 [file animals-12-00482-s001.zip]

Archive with 1 entries (1 files):
- animals-1523603-supplementary.pdf
